# Supplementary material for: Absence of Rybp Compromises Neural Differentiation of Embryonic Stem Cells
Source: Stem Cells Int. 2015 Dec 15;2016:4034620. doi: 10.1155/2016/4034620 (PMC4693026; doi:10.1155/2016/4034620)
Supplement: Supplementary file 1 — Supplementary Material contains a figure about the genomic structure of the mouse rybp gene in the wild type and the null mutant ESCs (Figure S1), the semi-quantitative analysis of the immunostaining (Figure S2) and a table which contains the list of primers used in qRT-PCR experiments (Table S1). [file 4034620.f1.zip]

Archive with 3 entries (3 files):
- Figure S1.ps
- Figure S2.ps
- Table S1.pdf
